# Supplementary material for: A Novel Class of Human ADAM8 Inhibitory Antibodies for Treatment of Triple-Negative Breast Cancer
Source: Pharmaceutics. 2024 Apr 13;16(4):536. doi: 10.3390/pharmaceutics16040536 (PMC11054802; doi:10.3390/pharmaceutics16040536)
Supplement: Supplementary file 1 [file pharmaceutics-16-00536-s001.zip]

Archive with 1 entries (1 files):
- pharmaceutics-2917108-supplementary.pdf
